# Supplementary material for: Disseminated Coccidioidomycosis and Coccidioidal Meningitis Hospitalization, Texas, USA, 2016–2023
Source: Emerg Infect Dis. 2026 Jun;32(6):1008–12. doi: 10.3201/eid3206.251469 (PMC13245238; doi:10.3201/eid3206.251469)
Supplement: Appendix — Additional informational about coccidioidomycosis and coccidioidal meningitis hospitalization, Texas, USA, 2016–2023. [file 25-1469-Techapp-s1.xlsx]

## Sheet: Appendix Table 1 
Article DOI: https://doi.org/10.3201/eid3206.251469
EID cannot ensure accessibility for supplementary materials supplied by authors. Readers who have difficulty accessing supplementary content should contact the authors for assistance.
Coccidioidomycosis and Coccidioidal Meningitis Hospitalization, Texas, USA, 2016–2023
Appendix
Appendix Table 1. International Classification of Diseases, Tenth Revisions, Clinical Modification (ICD-10-CM) codes for diagnoses
Diagnosis	ICD-10-CM codes
Pulmonary coccidioidomycosis	B380, B381, B382
Coccidioidomycosis meningitis	B384
Disseminated coccidioidomycosis	B387
Chronic pulmonary disease*	I270, I271, I272, I2720, I2721, I2722, I2723, I2724, I2729, I2781,
	I2782, I2783, I2789, I279, J40, J410, J411, J418, J42, J430,
	J431, J432, J438, J439, J440, J441, J449, J4520, J4521, J4522,
	J4530, J4531, J4532, J4540, J4541, J4542, J4550, J4551, J4552, J45901,
	J45902, J45909, J45990, J45991, J45998, J470, J471, J479, J60, J61,
	J620, J628, J630, J631, J632, J633, J634, J635, J636, J64,
	J65, J660, J661, J662, J668, J670, J671, J672, J673, J674,
	J675, J676, J677, J678, J679, J680, J681, J682, J683, J684,
	J688, J689, J700, J701, J702, J703, J704, J705, J708, J709,
Diabetes Milletus†	E0800, E0801, E0810, E0811, E0821, E0822, E0829, E08311, E08319, E08321,
	E083211, E083212, E083213, E083219, E08329, E083291, E083292, E083293, E083299, E08331,
	E083311, E083312, E083313, E083319, E08339, E083391, E083392, E083393, E083399, E08341,
	E083411, E083412, E083413, E083419, E08349, E083491, E083492, E083493, E083499, E08351,
	E083511, E083512, E083513, E083519, E083521, E083522, E083523, E083529, E083531, E083532,
	E083533, E083539, E083541, E083542, E083543, E083549, E083551, E083552, E083553, E083559,
	E08359, E083591, E083592, E083593, E083599, E0836, E0837X1, E0837X2, E0837X3, E0837X9,
	E0839, E0840, E0841, E0842, E0843, E0844, E0849, E0851, E0852, E0859,
	E08610, E08618, E08620, E08621, E08622, E08628, E08630, E08638, E08641, E08649,
	E0865, E0869, E088, E089, E0900, E0901, E0910, E0911, E0921, E0922,
	E0929, E09311, E09319, E09321, E093211, E093212, E093213, E093219, E09329, E093291,
	E093292, E093293, E093299, E09331, E093311, E093312, E093313, E093319, E09339, E093391,
	E093392, E093393, E093399, E09341, E093411, E093412, E093413, E093419, E09349, E093491,
	E093492, E093493, E093499, E09351, E093511, E093512, E093513, E093519, E093521, E093522,
	E093523, E093529, E093531, E093532, E093533, E093539, E093541, E093542, E093543, E093549,
	E093551, E093552, E093553, E093559, E09359, E093591, E093592, E093593, E093599, E0936,
	E0937X1, E0937X2, E0937X3, E0937X9, E0939, E0940, E0941, E0942, E0943, E0944,
	E0949, E0951, E0952, E0959, E09610, E09618, E09620, E09621, E09622, E09628,
	E09630, E09638, E09641, E09649, E0965, E0969, E098, E099, E1010, E1011,
	E1021, E1022, E1029, E10311, E10319, E10321, E103211, E103212, E103213, E103219,
	E10329, E103291, E103292, E103293, E103299, E10331, E103311, E103312, E103313, E103319,
	E10339, E103391, E103392, E103393, E103399, E10341, E103411, E103412, E103413, E103419,
	E10349, E103491, E103492, E103493, E103499, E10351, E103511, E103512, E103513, E103519,
	E103521, E103522, E103523, E103529, E103531, E103532, E103533, E103539, E103541, E103542,
	E103543, E103549, E103551, E103552, E103553, E103559, E10359, E103591, E103592, E103593,
	E103599, E1036, E1037X1, E1037X2, E1037X3, E1037X9, E1039, E1040, E1041, E1042,
	E1043, E1044, E1049, E1051, E1052, E1059, E10610, E10618, E10620, E10621,
	E10622, E10628, E10630, E10638, E10641, E10649, E1065, E1069, E108, E109,
	E1100, E1101, E1110, E1111, E1121, E1122, E1129, E11311, E11319, E11321,
	E113211, E113212, E113213, E113219, E11329, E113291, E113292, E113293, E113299, E11331,
	E113311, E113312, E113313, E113319, E11339, E113391, E113392, E113393, E113399, E11341,
	E113411, E113412, E113413, E113419, E11349, E113491, E113492, E113493, E113499, E11351,
	E113511, E113512, E113513, E113519, E113521, E113522, E113523, E113529, E113531, E113532,
	E113533, E113539, E113541, E113542, E113543, E113549, E113551, E113552, E113553, E113559,
	E11359, E113591, E113592, E113593, E113599, E1136, E1137X1, E1137X2, E1137X3, E1137X9,
	E1139, E1140, E1141, E1142, E1143, E1144, E1149, E1151, E1152, E1159,
	E11610, E11618, E11620, E11621, E11622, E11628, E11630, E11638, E11641, E11649,
	E1165, E1169, E118, E119, E1300, E1301, E1310, E1311, E1321, E1322,
	E1329, E13311, E13319, E13321, E133211, E133212, E133213, E133219, E13329, E133291,
	E133292, E133293, E133299, E13331, E133311, E133312, E133313, E133319, E13339, E133391,
	E133392, E133393, E133399, E13341, E133411, E133412, E133413, E133419, E13349, E133491,
	E133492, E133493, E133499, E13351, E133511, E133512, E133513, E133519, E133521, E133522,
	E133523, E133529, E133531, E133532, E133533, E133539, E133541, E133542, E133543, E133549,
	E133551, E133552, E133553, E133559, E13359, E133591, E133592, E133593, E133599, E1336,
	E1337X1, E1337X2, E1337X3, E1337X9, E1339, E1340, E1341, E1342, E1343, E1344,
	E1349, E1351, E1352, E1359, E13610, E13618, E13620, E13621, E13622, E13628,
	E13630, E13638, E13641, E13649, E1365, E1369, E138, E139, E891, O24011,
	O24012, O24013, O24019, O2402, O2403, O24111, O24112, O24113, O24119, O2412,
	O2413, O24311, O24312, O24313, O24319, O2432, O2433, O24410, O24414, O24415,
	O24419, O24420, O24424, O24425, O24429, O24430, O24434, O24435, O24439, O24811,
	O24812, O24813, O24819, O2482, O2483, O24911, O24912, O24913, O24919, O2492,
	O2493, O99810, O99814, O99815
Human immunodeficiency virus‡	B20, B9735, O98711, O98712, O98713, O98719, O9872, O9873, Z21
Malnutrition§	E40, E41, E42, E43, E440, E441, E45, E46, O2510, O2511,
	O2512, O2513, O252, O253
Obesity¶	E6601, E6609, E661, E662, E668, E669, O99210, O99211, O99212, O99213,
	O99214, O99215, Z6830, Z6831, Z6832, Z6833, Z6834, Z6835, Z6836, Z6837,
	Z6838, Z6839, Z6841, Z6842, Z6843, Z6844, Z6845, Z6854
Renal disease#	N030, N031, N032, N033, N034, N035, N036, N037, N038, N039,
	N03A, N050, N051, N052, N053, N054, N055, N056, N057, N058,
	N059, N05A, N181, N182, N183, N1830, N1831, N1832, N184, N185,
	N186, N189, N19, Z4901, Z4902, Z4931, Z4932
Rheumatic diseas**	M0500, M05011, M05012, M05019, M05021, M05022, M05029, M05031, M05032, M05039,
hnb	M05041, M05042, M05049, M05051, M05052, M05059, M05061, M05062, M05069, M05071,
	M05072, M05079, M0509, M0510, M05111, M05112, M05119, M05121, M05122, M05129,
	M05131, M05132, M05139, M05141, M05142, M05149, M05151, M05152, M05159, M05161,
	M05162, M05169, M05171, M05172, M05179, M0519, M0520, M05211, M05212, M05219,
	M05221, M05222, M05229, M05231, M05232, M05239, M05241, M05242, M05249, M05251,
	M05252, M05259, M05261, M05262, M05269, M05271, M05272, M05279, M0529, M0530,
	M05311, M05312, M05319, M05321, M05322, M05329, M05331, M05332, M05339, M05341,
	M05342, M05349, M05351, M05352, M05359, M05361, M05362, M05369, M05371, M05372,
	M05379, M0539, M0540, M05411, M05412, M05419, M05421, M05422, M05429, M05431,
	M05432, M05439, M05441, M05442, M05449, M05451, M05452, M05459, M05461, M05462,
	M05469, M05471, M05472, M05479, M0549, M0550, M05511, M05512, M05519, M05521,
	M05522, M05529, M05531, M05532, M05539, M05541, M05542, M05549, M05551, M05552,
	M05559, M05561, M05562, M05569, M05571, M05572, M05579, M0559, M0560, M05611,
	M05612, M05619, M05621, M05622, M05629, M05631, M05632, M05639, M05641, M05642,
	M05649, M05651, M05652, M05659, M05661, M05662, M05669, M05671, M05672, M05679,
	M0569, M0570, M05711, M05712, M05719, M05721, M05722, M05729, M05731, M05732,
	M05739, M05741, M05742, M05749, M05751, M05752, M05759, M05761, M05762, M05769,
	M05771, M05772, M05779, M0579, M057A, M0580, M05811, M05812, M05819, M05821,
	M05822, M05829, M05831, M05832, M05839, M05841, M05842, M05849, M05851, M05852,
	M05859, M05861, M05862, M05869, M05871, M05872, M05879, M0589, M058A, M059,
	M0600, M06011, M06012, M06019, M06021, M06022, M06029, M06031, M06032, M06039,
	M06041, M06042, M06049, M06051, M06052, M06059, M06061, M06062, M06069, M06071,
	M06072, M06079, M0608, M0609, M060A, M061, M0620, M06211, M06212, M06219,
	M06221, M06222, M06229, M06231, M06232, M06239, M06241, M06242, M06249, M06251,
	M06252, M06259, M06261, M06262, M06269, M06271, M06272, M06279, M0628, M0629,
	M0630, M06311, M06312, M06319, M06321, M06322, M06329, M06331, M06332, M06339,
	M06341, M06342, M06349, M06351, M06352, M06359, M06361, M06362, M06369, M06371,
	M06372, M06379, M0638, M0639, M064, M0680, M06811, M06812, M06819, M06821,
	M06822, M06829, M06831, M06832, M06839, M06841, M06842, M06849, M06851, M06852,
	M06859, M06861, M06862, M06869, M06871, M06872, M06879, M0688, M0689, M068A,
	M069, M310, M311, M3110, M3111, M3119, M312, M3130, M3131, M314,
	M315, M316, M317, M318, M319, M320, M3210, M3211, M3212, M3213,
	M3214, M3215, M3219, M328, M329, M3300, M3301, M3302, M3303, M3309,
	M3310, M3311, M3312, M3313, M3319, M3320, M3321, M3322, M3329, M3390,
	M3391, M3392, M3393, M3399, M340, M341, M342, M3481, M3482, M3483,
	M3489, M349, M3500, M3501, M3502, M3503, M3504, M3505, M3506, M3507,
	M3508, M3509, M350A, M350B, M350C, M351, M352, M353, M354, M355,
	M356, M357, M358, M3581, M3589, M359, M360, M361, M362, M363,
	M364, M368
Tobacco-related disorders††	F17200, F17203, F17208, F17209, F17210, F17213, F17218, F17219, F17220, F17223,
	F17228, F17229, F17290, F17293, F17298, F17299, O99330, O99331, O99332, O99333,
	O99334, O99335
*FY 2023 ICD-10-CM Tabular List of Diseases and Iinjuries I27x, J40x to J47x, J60x to J68x, J70x.
†Clinical Classification Software Refined for ICD-10-CM v2023.1 categories END002 and END003.
‡Clinical Classification Software Refined for ICD-10-CM v2023.1 category INF006.
§Clinical Classification Software Refined for ICD-10-CM v2023.1 category END008.
¶Clinical Classification Software Refined for ICD-10-CM v2023.1 category END009.
#FY 2023 ICD-10-CM Tabular List of Diseases and Iinjuries N03x, N05x, N18x, N19x, Z49x.
**FY 2023 ICD-10-CM Tabular List of Diseases and Iinjuries M05x, M06x, M31x, M32x, M33x, M34x, M35x, M36x.
††Clinical Classification Software Refined for ICD-10-CM v2023.1 categories MBD024 and FAC026.

## Sheet: Appendix Table 2
Article DOI: https://doi.org/10.3201/eid3206.251469
EID cannot ensure accessibility for supplementary materials supplied by authors. Readers who have difficulty accessing supplementary content should contact the authors for assistance.
Coccidioidomycosis and Coccidioidal Meningitis Hospitalization, Texas, USA, 2016–2023
Appendix
Appendix Table 2. International Classification of Diseases, Tenth Revisions, Procedure Coding System (ICD-10-PCS) codes for medical procedures
Procedure	ICD-10-PCS codes
Hemodialysis*	5A1D00Z, 5A1D60Z, 5A1D70Z, 5A1D80Z, 5A1D90Z
Infusion of vasopressor†	3E030XZ, 3E033XZ, 3E040XZ, 3E043XZ, 3E050XZ, 3E053XZ, 3E060XZ, 3E063XZ, XW03367, XW033H4,
	XW04367, XW043H4
Mechanical ventilation‡	5A1935Z, 5A1945Z, 5A1955Z
*Clinical Classification Software Refined for ICD-10-PCS v2023.1 category ESA001.
†Clinical Classification Software Refined for ICD-10-PCS v2023.1 category ADM006.
‡Clinical Classification Software Refined for ICD-10-PCS v2023.1 category ESA003.

## Sheet: Appendix Table 3
Article DOI: https://doi.org/10.3201/eid3206.251469
EID cannot ensure accessibility for supplementary materials supplied by authors. Readers who have difficulty accessing supplementary content should contact the authors for assistance.
Coccidioidomycosis and Coccidioidal Meningitis Hospitalization, Texas, USA, 2016–2023
Appendix
Appendix Table 3. Demographics, Comorbidities, and Outcomes of Disseminated Coccidioidomycosis Hospitalizations With or Without Coccidioidal Meningitis
Characteristics	With Meningitis	Without Meningitis	p value
	n = 256	n = 283
Demographics
Age, years			0.4970
0 - 17	8 (3.1)	16 (5.7)
18 - 44	110 (43.0)	124 (43.8)
45 - 64	97 (37.9)	97 (34.3)
≥ 65	41 (16.0)	46 (16.3)
Gender			0.0110
Male	135 (52.7)	184 (65.0)
Female	60 (23.4)	45 (15.9)
Missing	61 (23.8)	54 (19.1)
Race/ethnicity			0.0001
White	67 (26.2)	44 (15.5)
Hispanic	141 (55.1)	139 (49.1)
Black	26 (10.2)	82 (29.0)
Other	22 (8.6)	18 (6.4)
Health Insurance			0.0005
Private	131 (51.2)	94 (33.2)
Medicare	47 (18.4)	84 (29.7)
Medicaid	36 (14.1)	35 (12.4)
Uninsured	35 (13.7)	59 (20.8)
Other	7 (2.7)	9 (3.2)
Missing	0 (0.0)	2 (0.7)
Teaching Hospital	119 (46.7)	137 (48.4)	0.7297
Comorbidities
Chronic Pulmonary Disease	16 (6.2)	35 (12.4)	0.018
Diabetes Mellitus	55 (21.5)	92 (32.5)	0.0049
Malnutrition	59 (23.0)	91 (32.2)	0.0209
Obesity	24 (9.4)	24 (8.5)	0.7631
HIV	45 (17.6)	37 (13.1)	0.1516
Nicotine Dependence	57 (22.3)	70 (24.7)	0.5424
Rheumatological Disease	14 (5.5)	15 (5.3)	1
Renal Disease	29 (11.3)	83 (29.3)	< 0.0001
Pulmonary Coccidioidomycosis	29 (11.3)	39 (13.8)	0.4367
Deyo Comorbidity Index	1.68 (2.23)	2.27 (2.44)	0.0033
Outcomes
Medical Procedures
Mechanical Ventilation	26 (10.2)	32 (11.3)	0.6792
Hemodialysis	6 (2.3)	22 (7.8)	0.0057
Vasopressor Use	2 (0.8)	3 (1.1)	1
Intensive Care Unit	133 (52.0)	137 (48.4)	0.4380
Length of Stay, days (mean, SD)	15.91 (16.50)	13.33 (13.78)	0.0498
Total Hospital Charges, US dollars (mean, SD)	181,367(242,729)	201,507 (383,998)	0.4628
Hospital Disposition			0.1391
Another Acute Care Hospital	20 (7.8)	15 (5.3)
Hospital Mortality	11 (4.3)	21 (7.4)
Hospice	13 (5.1)	11 (3.9)
Home Self Care	137 (53.5)	156 (55.1)
Home Skilled Care	25 (9.8)	38 (13.4)
Chronic Care Facility*	45 (17.6)	32 (11.3)
Leave Against Medical Advice	3 (1.2)	4 (1.4)
Other	2 (0.8)	6 (2.1)
Data are presented as n (%) unless otherwise indicated.
Abbreviations: HIV, human immunodeficiency virus; SD, standard deviation; US, United States.
*Chronic care facilities include long-term care hospitals, inpatient rehabilitation, skilled nursing facilities, and nursing homes.
